# Supplementary material for: Biological Evaluation of 3-Azaspiro[Bicyclo[3.1.0]Hexane-2,5′-Pyrimidines] as Potential Antitumor Agents
Source: Int J Mol Sci. 2022 Sep 15;23(18):10759. doi: 10.3390/ijms231810759 (PMC9506420; doi:10.3390/ijms231810759)
Supplement: Supplementary file 1 [file ijms-23-10759-s001.zip]

Archive with 1 entries (1 files):
- ijms-1885220-supplementary.pdf
